# Supplementary material for: Synergism of a Novel 1,2,4-oxadiazole-containing Derivative with Oxacillin against Methicillin-Resistant Staphylococcus aureus
Source: Antibiotics (Basel). 2021 Oct 16;10(10):1258. doi: 10.3390/antibiotics10101258 (PMC8532612; doi:10.3390/antibiotics10101258)
Supplement: Supplementary file 1 [file antibiotics-10-01258-s001.zip]

Archive with 1 entries (1 files):
- antibiotics-1419636-supplementary.pdf
